# Supplementary material for: Molecular Survey and Genetic Characteristics of Vector-Borne Pathogens in Domestic Dogs from Four Regions of China
Source: Animals (Basel). 2023 Jun 3;13(11):1867. doi: 10.3390/ani13111867 (PMC10251890; doi:10.3390/ani13111867)
Supplement: Supplementary file 1 [file animals-13-01867-s001.zip]

Archive with 1 entries (1 files):
- animals-2386370-supplementary.pdf
